# Supplementary material for: Acute Sleep-Wake Cycle Shift Results in Community Alteration of Human Gut Microbiome
Source: mSphere. 2020 Feb 12;5(1):e00914-19. doi: 10.1128/mSphere.00914-19 (PMC7021472; doi:10.1128/mSphere.00914-19)
Supplement: TABLE S1 [file mSphere.00914-19-st001.xlsx]

## Sheet: Table S1
	Table S1. Information of Subjects
	Subjects	Gender	Age
	Subject 1	Female	28
	Subject 2	Male	22
	Subject 3	Male	20
	Subject 4	Male	21
	Subject 5	Male	22
	Subject 6	Male	22
	Subject 7	Male	22
	Subject 8	Male	21
	Subject 9	Male	22
	Subject 10	Male	21
	Subject 11	Male	23
	Subject 12	Male	21
	Subject 13	Male	21
	Subject 14	Male	31
	Subject 15	Female	30
	Subject 16	Female	27
	Subject 17	Female	35
	Subject 18	Male	31
	Subject 19	Female	28
	Subject 20	Female	30
	Subject 21	Female	28
	Subject 22	Female	30
